# Supplementary material for: The Oncolytic Avian Reovirus p17 Protein Inhibits Invadopodia Formation in Murine Melanoma Cancer Cells by Suppressing the FAK/Src Pathway and the Formation of theTKs5/NCK1 Complex
Source: Viruses. 2024 Jul 17;16(7):1153. doi: 10.3390/v16071153 (PMC11281681; doi:10.3390/v16071153)
Supplement: Supplementary file 1 [file viruses-16-01153-s001.zip]

Archive with 1 entries (1 files):
- viruses-3074356-supplementary.pdf
